# Supplementary material for: Culturable Bacterial Diversity from the Basaltic Subsurface of the Young Volcanic Island of Surtsey, Iceland
Source: Microorganisms. 2022 Jun 8;10(6):1177. doi: 10.3390/microorganisms10061177 (PMC9229223; doi:10.3390/microorganisms10061177)
Supplement: Supplementary file 1 [file microorganisms-10-01177-s001.zip]

Archive with 1 entries (1 files):
- microorganisms-1751553-supplementary.pdf
